# Supplementary material for: Three New Trichoderma Species in Harzianum Clade Associated with the Contaminated Substrates of Edible Fungi
Source: J Fungi (Basel). 2022 Oct 31;8(11):1154. doi: 10.3390/jof8111154 (PMC9696741; doi:10.3390/jof8111154)
Supplement: Supplementary file 1 [file jof-08-01154-s001.zip]

Archive with 1 entries (1 files):
- jof-1936840-supplementary.pdf
